# Supplementary material for: Comparative Evaluation of Electronic Syringe and Pan Coating Techniques for Loading of FDM 3D Printed Tablets
Source: Pharmaceuticals (Basel). 2026 Mar 2;19(3):411. doi: 10.3390/ph19030411 (PMC13028998; doi:10.3390/ph19030411)
Supplement: Supplementary file 1 [file pharmaceuticals-19-00411-s001.zip]

Archive with 1 entries (1 files):
- pharmaceuticals-4150273-supplementary.pdf
